# Supplementary material for: Prognostic and Clinicopathological Significance of Epidermal Growth Factor Receptor (EGFR) Expression in Oral Squamous Cell Carcinoma: Systematic Review and Meta-Analysis
Source: Int J Mol Sci. 2023 Jul 25;24(15):11888. doi: 10.3390/ijms241511888 (PMC10419199; doi:10.3390/ijms241511888)
Supplement: Supplementary file 1 [file ijms-24-11888-s001.zip]

Archive with 1 entries (1 files):
- ijms-2491306-supplementary.pdf
